# Supplementary material for: Role of glucocorticoid-induced leucine zipper (GILZ) in inflammatory bone loss
Source: PLoS One. 2017 Aug 3;12(8):e0181133. doi: 10.1371/journal.pone.0181133 (PMC5542557; doi:10.1371/journal.pone.0181133)
Supplement: S1 Table — (XLSX) [file pone.0181133.s001.xlsx]

## Sheet: clinical score
S1 Table. Clinical arthritic scores recorded from 7-15 weeks of age.
Age (wks)	TNF-a Tg mice										TNF-GILZ Tg mice
7	0	0	0	3	0	0	3	0			0	0	0	0	0	1	2	3	2	0
	0	3	3	3	0	0	3	0			0	0	0	0	0	0	4	0	1	2
8	0	2	2	4	0	0	4	0			0	0	0	0	1	3	3	0	1	0
	0	2	2	4	0	0	0	2			0	0	0	0	2	3	4	3	2	3
9	0	6	2	4	0	0	6	4			0	0	0	0	1	1	3	3	2	3
	0	3	3	4	0	3	4	5			2	3	2	3	1	3	3	3	3	4
10	0	4	5	8	0	3	6	5			4	4	4	4	2	3	2	4	2	3
	0	4	3	8	0	5	7	5			4	4	4	4	2	5	2	3	2	3
11	0	6	5	7	0	5	6	6			2	5	2	5	5	4	2	4	2	5
	2	7	6	8	2	4	7	6			6	5	6	5	3	4	2	4	2	6
12	3	9	9	10	2	6	8	7			6	7	6	7	3	2	3	3	2	7
	3	8	8	10	4	6	8	7			6	7	6	7	3	2	3	3	2	7
13	4	8	5	10	3	8	8	7			6	7	6	7	5	2	6	4	2	8
	6	8	5	10	3	8	8	9			6	7	6	7	5	8	7	6	6	8
14	7	9	9	11	3	8	8	7			5	7	6	7	5	8	7	8	6	7
	10	9	8	11	4	8	10	9			7	7	7	7	8	8	7	8	6	7
15	10	8	9	12	4	8	10	8			7	7	7	7	9	8	7	8	6	7
