# Supplementary material for: Role of glucocorticoid-induced leucine zipper (GILZ) in inflammatory bone loss
Source: PLoS One. 2017 Aug 3;12(8):e0181133. doi: 10.1371/journal.pone.0181133 (PMC5542557; doi:10.1371/journal.pone.0181133)
Supplement: S2 Table — (XLSX) [file pone.0181133.s002.xlsx]

## Sheet: BMD
S2 Table. DXA analysis of femoral samples from GILZ Tg, TNF-a Tg and TNF-GILZ double Tg mice_BMD.
GILZ	TNF	TNF/GILZ
0.0708	0.0609	0.0607
0.0707	0.0544	0.0596
0.0619	0.0646	0.0609
0.07	0.0635	0.0624
0.074	0.0504	0.0604
0.0752	0.0558	0.0571
0.0598	0.057	0.0602
0.0683	0.0543	0.0686
0.0753	0.0572
0.0838
0.0772
0.0781

## Sheet: BMC
S2 Table. DXA analysis of femoral samples from GILZ Tg, TNF-a Tg and TNF-GILZ double Tg mice_BMC.
GILZ	TNF	TNF/GILZ
0.019	0.015	0.016
0.02	0.013	0.017
0.017	0.019	0.014
0.02	0.017	0.017
0.022	0.014	0.021
0.023	0.015	0.017
0.016	0.016	0.017
0.019	0.02	0.02
0.027	0.014
0.031
0.028
0.028
