# Supplementary material for: Role of glucocorticoid-induced leucine zipper (GILZ) in inflammatory bone loss
Source: PLoS One. 2017 Aug 3;12(8):e0181133. doi: 10.1371/journal.pone.0181133 (PMC5542557; doi:10.1371/journal.pone.0181133)
Supplement: S3 Table — (XLSX) [file pone.0181133.s003.xlsx]

## Sheet: TB.TH
S3 Table. uCT parameters of TNF-a and TNF-GILZ Tg mice.
TNF	GILZ	TNF/GILZ
0.0457	0.0493	0.0386
0.0342	0.0447	0.0396
0.036	0.0491	0.0447
0.0351	0.0478	0.0472
0.0405	0.0439	0.0367
0.0413	0.0432	0.0441
0.0373	0.0423	0.0471
0.0376	0.0427
0.0374	0.0498
0.0362

## Sheet: BV.TV
S3 Table. uCT parameters of TNF-a and TNF-GILZ Tg mice.
TNF	GILZ	TNF/GILZ
0.0758	0.1424	0.0823
0.1066	0.092	0.1043
0.0959	0.144	0.1222
0.0633	0.1905	0.1001
0.083	0.1244	0.1099
0.1061	0.1191	0.076
0.079	0.0957	0.1057
0.0798	0.0951
0.0731	0.1541
0.0679

## Sheet: Tb.N
S3 Table. uCT parameters of TNF-a and TNF-GILZ Tg mice.
TNF	GILZ	TNF/GILZ
2.6083	3.0786	3.7385
4.1399	2.6721	3.566
3.4528	3.3475	3.6443
2.8166	4.0333	2.6509
2.9131	3.5333	2.8719
3.5584	3.5766	3.1668
2.9047	2.8503	3.0358
3.2455	3.0192
2.8625	3.4691
3.0315

## Sheet: Tb.SP
S3 Table. uCT parameters of TNF-a and TNF-GILZ Tg mice.
TNF-a TG	GILZ Tg	TNF-GILZ Tg
0.3881	0.3262	0.2677
0.2385	0.3836	0.2838
0.2936	0.2999	0.2788
0.3621	0.2473	0.3842
0.3476	0.2834	0.346
0.2837	0.2744	0.3172
0.348	0.3551	0.3318
0.3081	0.3293
0.3569	0.2887
0.3287
