# Supplementary material for: Role of glucocorticoid-induced leucine zipper (GILZ) in inflammatory bone loss
Source: PLoS One. 2017 Aug 3;12(8):e0181133. doi: 10.1371/journal.pone.0181133 (PMC5542557; doi:10.1371/journal.pone.0181133)
Supplement: S4 Table — (XLSX) [file pone.0181133.s004.xlsx]

## Sheet: opg
S4 Table. ELISA data of serum RANKL and OPG and the ration of OPG/RANKL in the TNF-a and TNF-GILZ Tg mice.
TNF	TNF/GILZ
2613.3	3080.7
3218.6	2993.8
2605.6	2771.6
3568.4	3642.5
2608.2	3742.1
	2296.5
	2587.7

## Sheet: RankL
S4 Table. ELISA data of serum RANKL and OPG and the ration of OPG/RANKL in the TNF-a and TNF-GILZ Tg mice.
TNF	TNF/GILZ
370.76	360.56
307.1	171.7
547.09	143.25
321.56	193.31
184.69	225.37
	350.33
	389.07

## Sheet: opg-rankl
S4 Table. ELISA data of serum RANKL and OPG and the ration of OPG/RANKL in the TNF-a and TNF-GILZ Tg mice.
TNF	TNF/GILZ
7	8.5
10.5	17.4
4.8	18.8
11.1	16.6
14.1	6.6
14.1	6.7
	13.6
