# Supplementary material for: Role of glucocorticoid-induced leucine zipper (GILZ) in inflammatory bone loss
Source: PLoS One. 2017 Aug 3;12(8):e0181133. doi: 10.1371/journal.pone.0181133 (PMC5542557; doi:10.1371/journal.pone.0181133)
Supplement: S5 Table — (XLSX) [file pone.0181133.s005.xlsx]

## Sheet: IL1b
S5 Table. Multiplex immunoassay of cytokines_IL-1β .
TNF	TNF/GILZ
39.42	14.71
24.03	20.39
12.73	4.04
50.66	8.59
27.57	8.59
62.99	8.59
8.59	16.64
59.95	4.04
24.03

## Sheet: MIP
S5 Table. Multiplex immunoassay of cytokines_MIP-1α .
TNF	TNF/GILZ
99.94	89.39
86.54	28.34
70.44	89.39
124.18	15.92
99.94	53.95
216.13	58.54
275.69	89.39
133.67	124.18
43.21	53.95
	99.94

## Sheet: IL6
S5 Table. Multiplex immunoassay of cytokines_IL-6 .
TNF	TNF/GILZ
19.58	6.43
12.53	17.79
53.85	45.26
93.55	49.38
39.24	87.71
12.74	38.48
	63.11
	7.3

## Sheet: IL10
S5 Table. Multiplex immunoassay of cytokines_IL-10 .
TNF	TNF/GILZ
11.84	1.39
5.49	28.86
8.08	8.92
2.81	8.5
1.87	5.49
3.72	6.8
3.72	16.71
4.61	3.72
12.25	10.15
	12.19
	19.88
	10.74

## Sheet: EOTAXIN
S5 Table. Multiplex immunoassay of cytokines_Eotaxin .
TNF	TNF/GILZ
1199.58	1186.75
1383.76	1138.34
1171.84	1100.74
1371.91	837.19
998.43	882.61
1619.81	600.41
1129.26	1240.64
1316.27	754.35
1337.12	1039.77
1474.1	1787.12
1581.48	1056.1
1305.5	1561.55
	1443.3
	1246.91
	2347.24
	1388.92

## Sheet: RANTES
S5 Table. Multiplex immunoassay of cytokines_RANTES .
TNF	TNF/GILZ
32.53	36.23
43.91	60.28
4.76	36.23
339.94	19.61
4.76	14.91
388.11	11.82
51.32	141.34
135.85	12.63
17.68	19.61
	177.08
	12.63
	137.46
	33.48

## Sheet: IL12
S5 Table. Multiplex immunoassay of cytokines_IL-12 .
TNF	TNF/GILZ
17.87	50.25
998.43	777.14
491.99	26.81
80.37	41.29
23.34	47.31
9.8

## Sheet: IL17
S5 Table. Multiplex immunoassay of cytokines_IL-17 .
TNF	TNF/GILZ
16.27	13.34
12.19	20.62
9.07	14.48
53.11	12.67
10.74	16.55
114.84	15.05
48.06	44.67
15.52	10.15
	12.19
	19.88
	10.74
